# Supplementary material for: Thermal Stability of Dexamethasone—Evaluation with Regard to Modern Medicinal and Pharmaceutical 3D-Printing Applications
Source: Molecules. 2025 Oct 30;30(21):4234. doi: 10.3390/molecules30214234 (PMC12610717; doi:10.3390/molecules30214234)
Supplement: Supplementary file 1 [file molecules-30-04234-s001.zip]

Archive with 1 entries (1 files):
- molecules-3941378-supplementary.xlsx
