# Supplementary material for: Thermal Stability of Dexamethasone—Evaluation with Regard to Modern Medicinal and Pharmaceutical 3D-Printing Applications
Source: Molecules. 2025 Oct 30;30(21):4234. doi: 10.3390/molecules30214234 (PMC12610717; doi:10.3390/molecules30214234)
Supplement: Supplementary file 1 [file molecules-30-04234-s001.zip › molecules-3941378-supplementary.xlsx]

## Sheet: table of polymers
	Table S1: List of common pharmaceutically relevant polymers
	Polymer / Excipient	Approx. Tg (°C)	Approx. Tm (°C) or physical state	Typical processing temperature (°C)	Common use in pharmaceutical HME / 3D printing
	Acrylate / methacrylate oligomers & urethane acrylates (SLA resins)	Tg varies widely after cure	No Tm (reactive)	Photocuring (UV) at ambient conditions	SLA/DLP resins — dental/biomedical applications (ensure biocompatibility)
	Alginate (not thermoplastic)	No Tg (ionic gel), behaves as hydrogel	No Tm	Crosslinking at room temp (Ca2+) for printing	Bioprinting/semisolid ink (ionic gelation)
	Benecel™ CR grades (Ashland)	Controlled-release tailored HPMC CR series	Amorphous	HME/processing depends on specific CR grade (typically 120–180 °C)	CR grades for controlled/sustained release
	Benecel™ K100M Pharm XR (Ashland)	HPMC high-viscosity, Pharm XR for extended release	Amorphous	140–200 °C (formulation-dependent HME)	Optimized for extended-release tablet matrices
	Benecel™ K15M PH DC1 (Ashland)	HPMC direct-compression grade K15M	Amorphous	Room temp handling; HME ~140–180 °C if required	Direct-compression grade for sustained release and matrix tablets
	Benecel™ K4M PH DC1 (Ashland)	HPMC direct-compression grade K4M	Amorphous	Room temp handling; HME ~140–180 °C if required (grade-dependent)	Direct-compression HPMC tailored for tableting
	Carbowax™ PEG 4000 (Dow)	PEGs: Tg often < RT, melting ~50–65 °C (MW-dependent)	Crystalline/polymeric waxy solid	50–120 °C (melting and plasticizing; used in low-temp extrusion and HME modifiers)	Plasticizer, low-melt matrix, HME modifier
	Cellosize™ K100M (Dow)	HPMC high-viscosity	Amorphous	140–200 °C (application-specific)	Rheology modifier / binder; cosmetic & pharma applications
	Cellulose acetate (CA) / CAP	Tg ≈ 90–120 °C (grade-dependent)	No sharp Tm (often amorphous or semi-crystalline)	150–220 °C	Coatings; enteric (CAP)
	Eastman C-A-P (Cellulose acetate phthalate, Eastman)	Tg ~90–120 °C (grade-dependent)	Enteric cellulose ester (powder)	Coating/solvent processes: drying 40–80 °C; not commonly processed by HME	Enteric coating polymer; used in powder/coating processes
	Ethylcellulose (EC)	≈ 120–140 °C	Amorphous	120–160 °C	Water-insoluble matrix for sustained/controlled release
	Eudragit family (methacrylates) — L/S, RL/RS	Tg varies by grade (≈ 50–150 °C)	Generally amorphous (no sharp Tm)	100–180 °C (grade-dependent)	Enteric (L/S), sustained-release (RL/RS); coatings and HME matrices
	EUDRAGIT® E PO (Evonik)	Tg ~45–60 °C (cationic methacrylate)	Amorphous	50–120 °C (low-temperature processing possible)	Taste-masking and immediate-release coatings
	EUDRAGIT® L 100-55 (Evonik)	Tg varies by grade (~50–130 °C)	Amorphous	100–180 °C (grade-dependent)	Enteric coating polymer; pH-dependent release
	EUDRAGIT® NE 30 D (Evonik)	Neutral copolymer (Tg variable)	Aqueous dispersion (30% solids)	Ambient to 60 °C (application and drying temps for coatings)	Flexible sustained-release aqueous coating dispersion
	EUDRAGIT® RL 30 D (Evonik)	Tg variable (~50–120 °C)	Aqueous dispersion	Ambient to 60 °C (spray application and drying temperatures)	Sustained-release aqueous coating dispersion
	EUDRAGIT® RL PO (Evonik)	Tg ~50–120 °C (grade-dependent)	Amorphous powder	80–160 °C (HME/processing; grade-dependent)	Time-controlled release coatings and matrices
	EUDRAGIT® RS PO (Evonik)	Tg ~50–120 °C (grade-dependent)	Amorphous powder	80–160 °C (HME/processing; grade-dependent)	Coating and sustained-release matrix polymer
	EVA (ELVAX™ / DuPont or Elvax)	Tg ≈ −20 to 0 °C (depends on VA content)	Softening/melting depends on VA content (~60–100 °C)	120–180 °C (hot-melt/processing depends on grade)	Flexible sustained-release matrices; hot-melt adhesives
	EVA (Ethylene-vinyl acetate)	Tg ≈ −20 to 0 °C	Tm/softening ≈ 60–100 °C (VA-content dependent)	120–180 °C	Flexible sustained-release matrices; hot-melt adhesives
	Gelatin (bioprinting / semisolid)	Apparent Tg ≈ 60–80 °C (moisture-dependent)	Melting/gelation ≈ 20–40 °C (solution/gel)	Printed as hydrogels at low temps (20–40 °C)	Bioprinting, semisolid extrusion, hydrogels
	Gelatin (Type A/B, pharma grades)	Apparent Tg/gel temp depends on moisture (~60–80 °C)	Gelation/melting ~20–40 °C (solution-dependent)	Printed as hydrogels at low temps (20–40 °C) in bioprinting	Bioprinting, semisolid extrusion, hydrogels
	HPC (Hydroxypropyl cellulose)	≈ 100–140 °C (amorphous)	No clear Tm (amorphous)	110–160 °C	Thermoplastic binder; semisolid printing; mucoadhesive matrices
	HPMC (Hydroxypropyl methylcellulose)	≈ 150–200 (amorphous, grade-dependent)	No clear Tm (amorphous)	140–190 °C (HME); semisolid printing at lower temps	Matrix former; sustained/immediate release; amorphous solid dispersions
	HPMC 2208 K-series (pharmacopeial designation)	Pharmacopeial 2208 substitution (K-type viscosity series)	Amorphous	Processing as per supplier grade (120–200 °C)	Common designation for many supplier HPMC grades (e.g., K4M, K15M, K100M)
	HPMC 2910 5 cps (Pharmacopeial style reference)	Pharmacopeial substitution 2910, low-visc example	Amorphous	Typically used in coatings (spray/dry) or HME with plasticizers	Generic pharmacopeial HPMC grade designation used across suppliers
	HPMC-AS (AQOAT® / Shin-Etsu HPMCAS)	Tg ≈ 120–160 °C (grade-dependent)	Amorphous	120–180 °C (HME/coating)	Enteric/coating; stabilizes amorphous APIs (HPMCAS)
	HPMC-AS (HPMC acetate succinate)	≈ 120–160 °C	Amorphous (no sharp Tm)	120–180 °C	Enteric/coating; stabilizes amorphous APIs
	Klucel™ LF (HPC, Ashland)	Softening point ~100–150 °C (amorphous)	Amorphous thermoplastic	100–160 °C (thermoplastic binder; HME-friendly HPC grades)	Thermoplastic binder; HME-friendly HPC; semisolid printing
	Kollicoat® IR (BASF)	PVA-PEG graft copolymer (Tg ~ low)	Powder (rapidly soluble film former)	Spray-coating at ambient to 60 °C (drying); not typical HME	Immediate-release film coating (water-soluble)
	Kollicoat® Protect (BASF)	PVA-PEG graft copolymer blend	Powder	Spray-coating/drying ambient to 60 °C	Rapidly dissolving protective film coatings
	Kollicoat® SR (BASF general)	PVAc-based controlled-release polymer (Tg low)	Dispersion/powder depending on grade	Ambient to 60 °C (coating/drying) or formulation-dependent HME temps	Controlled-release coatings and matrices
	Kollicoat® SR 30 D (BASF)	PVAc-based dispersion (Tg ~ low)	Aqueous dispersion (30% solids)	Ambient to 60 °C (coating application/drying)	Controlled-release coatings / matrix applications
	Kollidon® 12 PF (BASF)	Low-MW PVP (higher Tg than copovidone)	Amorphous	80–140 °C (processing depends on MW and formulation)	Low MW povidone for solubilization and binders
	Kollidon® 30 / Povidone K30 (PVP, BASF/Ashland)	Tg ≈ 150–170 °C (varies by source)	Amorphous	80–160 °C (often plasticized; careful with degradation)	Amorphous solid dispersions; binder; solubilizer
	Kollidon® CL (Crospovidone, BASF)	Crosslinked PVP (insoluble, no typical Tg)	Crosslinked powder	Room temp (direct compression/granulation); not thermoplastic (avoid high-temp HME)	Superdisintegrant; used in oral dosage printing and formulations
	Kollidon® SR (BASF)	PVAc:PVP matrix (Tg low)	Spray-dried coprocessed powder	120–160 °C (HME/granulation possible; grade-dependent)	Sustained-release matrix excipient (HME/granulation)
	Kollidon® VA 64 (PVP-VA, BASF)	Tg ≈ 101 °C	Amorphous	100–160 °C (HME)	Carrier for amorphous solid dispersions; improves miscibility and solubility
	Kolliphor® / Pluronic® P 407 (Poloxamer 407)	Thermogel properties; melting ~50–60 °C	Block copolymer (PEO-PPO-PEO)	40–80 °C (thermoresponsive gels; semisolid extrusion/printing)	Thermoresponsive gels, semisolid inks, low-temp extrusion
	Mannitol / Sorbitol / Xylitol (sugar polyols)	Not polymers — crystalline; Tg/complex (depends on moisture)	Melting points: e.g., Mannitol mp ≈ 166 °C	Used in powder/binder-jet or melt processes (process depends on method)	Excipients / printable powders for oral tablets
	MC (Methylcellulose)	≈ 150–200 °C (amorphous)	No Tm (amorphous)	Typically processed as aqueous gels or low-temp extrusion	Binder / viscosity modifier; semisolid printing
	Methocel™ K100LV (HPMC, IFF/Dow)	Amorphous; Tg ~150–200 °C	No sharp Tm	120–170 °C (lower viscosity grade, HME possible with plasticizer)	Binder/coating; lower-viscosity HPMC for dispersions
	Methocel™ K100LV Premium (Dow)	Low-viscosity HPMC (~100 mPa·s)	Amorphous	120–170 °C (lower heat input vs high-visc grades)	Low-viscosity grades for coatings / dispersions
	Methocel™ K100M (Dow/Industrial Cellulosics)	HPMC (viscosity ~100,000 mPa·s at 2%)	Amorphous	140–200 °C (HME possible; high viscosity requires plasticizer)	Very high-viscosity HPMC for strong gel-forming matrices
	Methocel™ K15M (Dow/Industrial Cellulosics)	HPMC (viscosity ~15,000 mPa·s at 2%)	Amorphous	140–180 °C (HME possible with formulation)	Higher-viscosity matrix former for sustained release
	Methocel™ K4M (HPMC, IFF/Dow)	Amorphous; Tg ~150–190 °C (grade-dependent)	No sharp Tm (amorphous)	140–180 °C (HME, formulation-dependent)	Matrix former; sustained/immediate release; common HME grade
	Methocel™ K4M CR (controlled-release variant)	HPMC K4M in controlled-release grade	Amorphous	120–180 °C (depending on plasticizer)	CR variants optimized for controlled-release matrices
	METOLOSE® 90SH (Shin-Etsu)	HPMC (various SH/SM types)	Amorphous	120–180 °C (HME with formulation adjustments)	General HPMC grades for pharma and industrial use
	METOLOSE® SR (Shin-Etsu) (sustained-release grade)	HPMC SR variant (tight specs for SR)	Amorphous	120–180 °C (HME for SR matrices)	Designed for sustained-release formulations
	Opadry® II (Colorcon)	PVA/HPMC based film system (Tg variable)	Dry film coating system	Coating application/drying ambient to 60 °C (spray coating)	Ready-to-use film coatings for immediate release (spray)
	PA12 / Nylon (SLS)	Tg ≈ 45–55 °C	Tm ≈ 178–182 °C	SLS bed temps ≈ 160–180 °C; laser sintering parameters vary	SLS industrial parts; research into pharmaceutically acceptable powder beds
	Parteck® M 200 Mannitol (Merck/Sigma Parteck)	Not a polymer; crystalline excipient (mp ~166 °C)	mp ≈ 166 °C	Used in powder/binder-jet or melt processes depending on method	Printable excipient for oral tablets; powder beds
	PCL (Polycaprolactone; CAPA™ 6500, Perstorp)	Tg ≈ −60 °C	Tm ≈ 55–65 °C	60–100 °C (low-temp extrusion)	Flexible, low-temp biodegradable matrices; implants
	PEG (Polyethylene glycol) — various MWs	Low-MW PEGs amorphous; Tg often below room temp	PEG 1000–8000 melt 37–65 °C (MW-dependent)	50–150 °C (used as plasticizer or low-temp matrix)	Plasticizer; melt matrix; modulate release
	PEGDA (Polyethylene glycol diacrylate, Sigma-Aldrich)	Tg depends on crosslink density (post-cure)	No Tm (reactive oligomer prepolymer)	Photocuring (SLA/DLP) at ambient temperature with photoinitiator	Photocurable prepolymer for SLA/DLP hydrogels
	PEGDA / PEGDMA (photocurable oligomers)	Tg depends on crosslink density; often glassy after cure	No Tm (reactive oligomer)	Photocuring (SLA/DLP) at room temp with photoinitiator	Hydrophilic photocurable resins for SLA/DLP; drug-loaded hydrogels
	PEO (Polyethylene oxide / Polyox)	Tg ≈ −60 °C	Tm ≈ 60–70 °C (high MW)	60–120 °C	Low-temp thermoplastic matrix; rapid release matrices; filaments
	PHARMACOAT® 603 (HPMC, Shin-Etsu)	HPMC (Tg ~150–200 °C range depending on grade)	Amorphous	Film-coating: ambient to 60 °C (drying); HME with plasticizers ~140–180 °C	Film coating, binder, granulation (HME possible with plasticizers)
	PHARMACOAT® 606 (Shin-Etsu)	HPMC film-coating grade (viscosity higher than 603)	Amorphous	Coating application/drying ambient-60 °C; HME possible with plasticizers	Tablet film coating, binder
	PHARMACOAT® 615 (Shin-Etsu)	HPMC film-coating grade (higher viscosity)	Amorphous	Coating application/drying ambient-60 °C; HME possible with plasticizers	Used for fragile tablets; film coating
	PLA (Polylactic acid)	Tg ≈ 55–65 °C	Tm ≈ 150–180 °C	180–220 °C (FDM)	FDM filament; biodegradable implants; prototypes
	Plasdone™ S-630 (Copovidone, Ashland)	Copovidone (Tg ~70–110 °C)	Amorphous	100–160 °C (HME carrier for ASDs; grade and API dependent)	Binder, solubilizer, HME carrier for amorphous solid dispersions
	PLGA (Poly(lactic-co-glycolic acid))	Tg ≈ 40–60 °C (depends on ratio)	Generally amorphous (no clear Tm)	120–200 °C (for HME/implant fabrication)	Biodegradable implants; controlled-release matrices
	Poloxamer 188 / Pluronic® F68 (BASF)	Tg often below room temp; block copolymer	Melting/softening ≈ 50–60 °C (grade-dependent)	40–90 °C (low-temp extrusion/semisolid printing)	Surfactant/plasticizer; semisolid inks and low-temp matrices
	POLYOX™ WSR N80 (PEO, IFF/Dow)	Tg ≈ −60 °C (very low)	Tm ≈ 60–70 °C (depends on MW)	60–120 °C (low-temp extrusion/fusion)	Low-temp thermoplastic matrix; film former; rapid-release matrices
	PVA (Mowiol® 4-88 or similar, Kuraray/Sigma)	Tg ≈ 60–85 °C (depends on hydrolysis/MW)	Tm ≈ 180–230 °C (grade-dependent)	170–220 °C (FDM filament production)	Water-soluble filament/support; matrix for oral FDM; film former
	PVA (Polyvinyl alcohol)	≈ 60–90 °C (depends on hydrolysis)	≈ 180–230 °C (dependent on grade)	170–220 °C (FDM filaments)	Water-soluble filament; support material; matrix for oral FDM
	PVAc (Polyvinyl acetate)	≈ 25–40 °C (Tg)	Amorphous	120–180 °C	Film former; sustained-release matrices (sometimes)
	PVP (Polyvinylpyrrolidone, e.g., K30)	≈ 150–180 °C (varies with MW)	Amorphous (no Tm)	80–170 °C (often plasticized)	Amorphous solid dispersions; water-soluble binder
	PVP-VA (Kollidon® VA64)	≈ 100–110 °C	Amorphous	80–160 °C	Carrier/solubilizer for HME; improves miscibility
	Soluplus® (PVCL–PVA–PEG graft copolymer)	Tg ≈ 60–75 °C	Amorphous	110–160 °C (HME for ASD formulations)	Polymeric solubilizer designed for HME amorphous solid dispersions
	Starch-based blends	Tg depends on plasticization / moisture (often 50–120 °C)	No sharp Tm (often gelatinize)	80–160 °C (processing or gelatinization)	Powder printing; fillers; tablet matrices
	Surelease® (Ethylcellulose dispersion, Colorcon)	Ethylcellulose (Tg ~120–140 °C)	Aqueous ethylcellulose dispersion	Spray-coating/drying ambient to 80 °C depending on formulation	Sustained-release aqueous coating/taste masking
	TPU (Thermoplastic polyurethane)	Tg varies (often < 0 °C for flexible grades)	Tm/softening 160–220 °C (grade-dependent)	190–230 °C (FDM/processing)	Flexible elastomeric prints, capsules, soft devices
	References - accessed between 23.9.2025 and 30.9.2025
	https://www.loctite3dp.com/
	https://www.ashland.com/
	https://www.dow.com/
	https://www.eastman.com/
	https://www.evonik.com/
	https://www.exxonmobilchemical.com/
	https://www.rousselot.com/
	https://www.sigmaaldrich.com/
	https://pharma.iff.com/
	https://uolab.groups.et.byu.net/
	https://www.metolose.jp/
	https://pharma.basf.com/
	https://www.industrialcellulosics.com/
	https://www.setylose.com/
	https://www.colorcon.com/
	https://www.tri-iso.com/
	https://www.usbio.net/
	https://www.chempoint.com/

## Sheet: kinetic parameters
	Table S2: sc-MKA kinetic parameters obtained for TGA data
	N2 atmosphere												air atmosphere
	q+	0.1	0.2	0.5	1	2	3	5	7	10	20		q+	0.1	0.2	0.5	1	2	3	5	7	10	20
	log(A1)	3.15695	9.72333	15.496	17.6792	19.8727	20.5549	22.7838	23.4884	24.4361	25.8266		log(A1)	15.2116	15.2948	15.0103	14.71	14.8636	15.6576	15.4963	15.6193	15.3724	15.4591
	E1	54.31	108.94	162	185.33	207.1	213.83	237.52	245.46	258.23	273.33		E1	173.79	173.79	173.79	173.79	173.79	173.79	173.79	173.79	173.79	173.79
	N1	0.90856	3.92735	6.68626	6.60371	8.1779	8.38098	8.55261	9.2418	7.4595	7.46383		N1	0.10747	0.25388	6.94477e-06	5.23823e-06	1.42155e-05	0.62457	0.77718	0.92293	0.77235	1.24819
	M1	1.19454	1.36003	1.42527	1.33808	1.31197	1.2912	1.28372	1.24123	1.14058	1.09155		M1	0.38133	0.74053	0.48248	0.0957622	0.28965	0.8043	0.73981	0.83235	0.6769	0.78025
	log(A2)	10.7183	10.8937	10.9883	11.0106	10.8166	10.8238	10.814	10.8224	10.7202	10.6162		log(A2)	10.7263	10.9416	10.61	10.5368	10.6698	10.8438	10.6068	10.7245	10.5184	10.4451
	E2	139.74	139.74	139.74	139.74	139.74	139.74	139.74	139.74	139.74	139.74		E2	140.7	140.7	140.7	140.7	140.7	140.7	140.7	140.7	140.7	140.7
	N2	3.92477	4.17639	3.66472	3.20368	3.2076	3.31048	3.34908	3.4847	3.95852	4.75972		N2	2.75546	2.77874	3.70657	3.51653	3.4222	3.68643	3.30344	3.40774	2.99428	3.13327
	M2	0.23423	0.5632	0.63984	0.59809	0.46716	0.45936	0.4362	0.41605	0.38855	0.26223		M2	0.0344512	0.26893	0.0711512	5.78495e-06	0.0387311	0.10963	1.48815e-05	4.39058e-05	0.002069	9.67789e-05
	log(A3)	15.273	15.423	15.3985	15.4123	15.291	15.2876	15.271	15.2518	15.1829	15.1734		log(A3)	14.4534	14.4871	13.7522	13.7931	13.9643	13.9801	13.9246	13.9636	13.8397	13.6854
	E3	228.88	228.88	228.88	228.88	228.88	228.88	228.88	228.88	228.88	228.88		E3	208.15	208.15	208.15	208.15	208.15	208.15	208.15	208.15	208.15	208.15
	N3	1.46094	2.44005	2.11856	2.10229	1.79956	1.75984	1.74179	1.63639	1.47568	1.36227		N3	3.06892	3.26052	1.77783	1.66803	1.87275	2.13613	1.72219	1.67964	2.11633	2.17028
	M3	9.25103e-05	0.000140979	0.000175657	4.84761e-05	7.7418e-05	0.000100493	7.50204e-05	0.000140031	0.000100823	0.000169588		M3	9.69053e-05	0.000106958	0.000139621	2.31862e-05	0.000122218	4.25148e-05	0.000170085	0.000151904	0.000114567	3.04809e-05
	ΔH1/ΔH	0.0526587	0.11787	0.12621	0.13121	0.14823	0.14899	0.14788	0.14846	0.13424	0.1444		ΔH1/ΔH	0.0996941	0.13375	0.10991	0.10984	0.11169	0.0984286	0.0966912	0.10781	0.10295	0.12521
	ΔH2/ΔH	0.71065	0.58628	0.59303	0.59492	0.57138	0.57246	0.57071	0.58589	0.61068	0.62696		ΔH2/ΔH	0.57682	0.52371	0.61548	0.61012	0.61735	0.57197	0.59518	0.55098	0.56936	0.63431
	ΔH	92.0129	91.1005	92.5515	89.5999	92.5821	92.6287	92.7135	92.2744	92.5837	95.3513		ΔH	-87.5047	-87.0375	-90.2098	-85.8154	-86.4661	-83.4389	-82.7494	-84.1973	-78.2173	-72.0105
	r	0.999808	0.999742	0.999951	0.999954	0.999967	0.999965	0.999973	0.999969	0.99998	0.999985		r	0.999502	0.99956	0.999919	0.99992	0.999936	0.999928	0.999959	0.999959	0.999984	0.999954
